# Supplementary material for: Hamstring Strain Injury Patterns in Spanish Professional Male Football (Soccer): A Systematic Video Analysis of 78 Match Injuries
Source: J Funct Morphol Kinesiol. 2025 May 31;10(2):201. doi: 10.3390/jfmk10020201 (PMC12193792; doi:10.3390/jfmk10020201)
Supplement: Supplementary file 1 [file jfmk-10-00201-s001.zip]

Archive with 1 entries (1 files):
- jfmk-3592205-supplementary.pdf
